# Supplementary material for: Influence of custom-made and prefabricated insoles before and after an intense run
Source: PLoS One. 2017 Feb 28;12(2):e0173179. doi: 10.1371/journal.pone.0173179 (PMC5330490; doi:10.1371/journal.pone.0173179)
Supplement: S1 Table — (XLSX) [file pone.0173179.s001.xlsx]

## Sheet: Sheet1
FC_CMI_PRE	FC_PI_PRE	FC_CI_PRE	FC_CMI_POST	FC_PI_POST	FC_CI_POST	LZ_CMI_PRE	LZ_PI_PRE	LZ_CI_PRE	LZ_CMI_POST	LZ_PI_POST	LZ_CI_POST	MaxT_CMI_PRE	MaxT_PI_PRE	MaxT_CI_PRE	MaxT_CMI_POST	MaxT_PI_POST	MaxT_CI_POST	MaxC_CMI_PRE	MaxC_PI_PRE	MaxC_CI_PRE	MaxC_CMI_POST	MaxC_PI_POST	MaxC_CI_POST	MgT_CMI_PRE	MgT_PI_PRE	MgT_CI_PRE	MgT_CMI_POST	MgT_PI_POST	MgT_CI_POST	MgC_CMI_PRE	MgC_PI_PRE	MgC_CI_PRE	MgC_CMI_POST	MgC_PI_POST	MgC_CI_POST	TasaT_CMI_PRE	TasaT_PI_PRE	TasaT_CI_PRE	TasaT_CMI_POST	TasaT_PI_POST	TasaT_CI_POST	TasaC_CMI_PRE	TasaC_PI_PRE	TasaC_CI_PRE	TasaC_CMI_POST	TasaC_PI_POST	TasaC_CI_POST	ATEN_CMI_PRE	ATEN_PI_PRE
1.3745	1.3558	1.3692	1.3796	1.3631	1.3544	2422.91	2456.21	2432.33	2413.77	2443.11	2458.87	6.7897	8.5479	8.4027	6.1471	8.8592	7.4299	2.5388	2.9691	2.9042	2.5033	3.2689	2.9384	7.9752	7.7893	9.6157	7.6881	10.0031	8.5112	2.6215	3.1549	3.0655	2.7408	3.4807	3.224	0.1721	0.4462	0.2097	0.1647	0.2096	0.1678	0.0564	0.0647	0.0666	0.0487	0.0778	0.0624	62.581	64.9416
1.4527	1.4252	1.4502	1.4269	1.4505	1.4591	2292.37	2336.71	2296.51	2333.85	2295.8	2282.48	10.2771	11.6437	12.0554	10.5087	9.3589	8.6694	2.1422	2.4055	2.4227	2.2051	2.047	2.2393	11.1812	12.4983	12.4529	11.5057	10.512	9.5634	2.1577	2.5228	2.4469	2.2334	2.2327	2.4564	0.225	0.2858	0.3687	0.2111	0.2035	0.1786	0.0484	0.0625	0.0675	0.049	0.0516	0.057	79.0851	79.321
1.4058	1.3767	1.3851	1.3792	1.3984	1.3973	2368.74	2418.91	2404.26	2414.73	2381.43	2383.33	6.1871	6.0769	5.876	5.1182	5.9946	5.3998	1.9523	1.6412	1.8705	1.6846	1.4667	1.5188	7.1542	4.9897	6.1686	5.7745	6.5062	5.9666	2.1007	1.6331	1.9602	1.7277	1.6136	1.7947	0.1376	0.2909	0.1521	0.1013	0.1205	0.1138	0.0354	0.0444	0.0359	0.0283	0.0283	0.0274	68.3721	72.9561
1.3377	1.3483	1.3528	1.3496	1.342	1.3411	2489.51	2469.75	2461.7	2467.53	2481.52	2483.07	6.2106	4.7718	6.6344	6.4435	3.6408	3.8159	3.0879	3.1682	2.9799	3.0469	1.9823	2.6014	7.0088	5.6073	6.9661	7.2181	4.2062	4.3299	3.306	3.3708	3.1694	3.2392	2.2532	2.783	0.1111	0.097	0.1746	0.1179	0.0625	0.0769	0.0541	0.0633	0.058	0.0552	0.0393	0.0482	49.986	33.2593
1.2989	1.3248	1.2956	1.3045	1.3105	1.3471	2564.1	2513.67	2570.76	2553	2541.27	2471.97	4.4522	4.8533	4.4595	4.5762	4.7876	4.1353	1.5642	2.5843	1.9368	1.4321	2.3889	2.0921	4.9775	5.336	4.5928	5.1546	5.4214	4.8369	1.9367	2.8642	2.181	1.6649	2.7084	2.3634	0.0789	0.0801	0.0839	0.0849	0.0793	0.0785	0.0292	0.0436	0.0351	0.031	0.0377	0.0352	64.6925	46.5339
1.5245	1.5152	1.5218	1.5355	1.4827	1.4463	2184.48	2197.8	2189.06	2168.94	2246.32	2306.26	9.4239	14.1435	9.4241	9.0203	13.9797	8.0242	2.2839	2.319	2.4616	2.4797	2.2446	2.1925	11.4774	15.9869	10.4167	10.3707	15.9558	9.155	2.3171	2.2947	2.3903	2.4388	2.2717	2.2362	0.2803	0.8421	0.2932	0.2215	0.7089	0.205	0.0477	0.0705	0.0672	0.0638	0.0561	0.0495	75.7461	83.5309
1.3788	1.3653	1.361	1.3502	1.4827	1.3021	2415.91	2439.22	2446.84	2466.42	2246.32	2557.44	4.1353	4.3598	4.4364	4.5904	13.9797	4.6812	2.7359	2.4216	2.6792	2.42	2.2446	2.1853	4.4887	5.418	5.1421	5.1147	15.9558	5.651	3.0335	2.7172	2.9625	2.7845	2.2717	2.5054	0.1084	0.0976	0.1133	0.1127	0.7089	0.1119	0.0593	0.0409	0.0517	0.0499	0.0561	0.0366	34.1108	44.372
1.4816	1.4734	1.5011	1.5153	1.4852	1.5017	2247.75	2260.24	2220.28	2197.8	2242.52	2217.78	7.9834	6.752	5.6098	7.226	7.4975	6.7714	1.92	1.796	2.1358	2.1039	1.8519	1.4678	8.4155	7.7049	6.4846	7.9041	8.4588	7.8132	1.8638	1.8279	2.0102	1.927	1.7537	1.4403	0.3057	0.169	0.1589	0.236	0.1913	0.1823	0.0342	0.0362	0.0377	0.032	0.0424	0.0276	75.9289	72.9515
1.2729	1.2813	1.2728	1.2799	1.2805	1.2715	2616.27	2599.07	2616.38	2602.16	2600.73	2619.05	7.2315	6.7264	8.0724	8.2523	8.7077	7.7456	1.7558	2.067	1.9684	1.75	1.8279	1.9182	8.5835	6.6263	8.8223	9.5998	9.1548	7.6291	1.9546	2.0121	2.1232	2.0249	2.0314	1.9319	0.1407	0.216	0.1706	0.1839	0.2294	0.2689	0.0343	0.0437	0.0325	0.031	0.0327	0.0378	75.6742	68.935
1.4137	1.3844	1.379	1.3743	1.3856	1.3934	2355.74	2405.37	2414.92	2423.29	2403.31	2389.99	7.9169	8.0764	8.1659	6.9112	6.887	6.1397	1.84	2.2041	1.9093	1.8172	2.088	1.9156	8.2646	7.5864	8.8773	7.7817	7.6095	6.7209	2.156	2.2465	2.1397	2.1478	2.2587	2.1433	0.2185	0.365	0.1747	0.1406	0.1616	0.1375	0.037	0.0479	0.0384	0.0381	0.0496	0.0398	76.5043	72.5414
1.4383	1.4421	1.4743	1.4322	1.4493	1.4695	2315.78	2309.12	2259.82	2325.45	2297.7	2266.3	5.3472	6.1436	6.2567	4.5022	7.3128	4.2673	1.7524	1.9233	1.8142	1.4678	1.7552	1.7651	6.4064	5.5382	7.0061	5.3454	7.833	4.7285	1.7963	2.0325	1.9174	1.5676	1.8364	1.7764	0.122	0.3542	0.1776	0.0972	0.3711	0.2106	0.0383	0.0368	0.0386	0.0299	0.0423	0.0339	67.1399	68.5412
		1.4381					2370.96	2315.78	2392.84	2350.98	2366.2		4.3397	3.697	3.2574	6.9389	3.3088		1.9479	2.0729	1.7978	2.3074	1.7269		4.5277	4.0067	3.4649	6.8704	3.6141		2.1482	2.1033	2.0136	2.0123	1.9793		0.1066	0.1151	0.0787	0.2697	0.1081		0.0271	0.0337	0.0268	0.0701	0.0251	0	54.9556
1.3211	1.3287	1.328	1.3022	1.3012	1.3311	2520.81	2506.38	2507.82	2557.44	2559.66	2501.94	5.689	5.2283	4.8927	7.7773	6.7738	5.2255	2.4779	2.7612	2.4146	2.4699	2.9998	2.8877	6.0738	5.2284	5.5022	8.5461	7.3295	5.9052	2.8201	2.9494	2.7056	2.7984	3.1859	2.3479	0.139	0.1661	0.1196	0.1915	0.1601	0.1188	0.0504	0.0507	0.0474	0.0562	0.0527	0.0771	55.8844	47.0848
1.4644	1.4884	1.4165	1.4233	1.3863	1.4376	2274.39	2237.76	2350.98	2339.88	2402.36	2316.57	8.7384	12.8676	7.6806	14.5088	11.9855	14.4125	2.1441	2.6175	2.3109	2.5113	3.1791	2.4491	10.0344	13.2611	8.8462	15.5764	12.4117	15.3483	2.1573	2.2561	2.2715	2.3673	2.8446	2.4199	0.2489	0.4806	0.207	0.8277	0.5241	0.6674	0.0558	0.0539	0.0572	0.0688	0.0842	0.0638	75.3651	79.5257
1.3269	1.3345	1.3256	1.3694	1.3334	1.339	2509.71	2495.28	2512.26	2431.85	2497.5	2487.03	4.7541	5.3615	5.3867	7.3175	5.4962	4.4168	2.5936	2.9514	2.6862	2.4692	2.8876	3.0913	5.4041	6.8425	6.4588	8.4212	6.9103	5.5839	2.6967	2.6727	2.6468	2.7781	2.6784	2.8687	0.1034	0.1279	0.1297	0.1642	0.1373	0.1204	0.0559	0.0624	0.0564	0.0564	0.0499	0.0587	45.2747	44.4506
1.3806	1.3824	1.3767	1.3705	1.3952	1.3775	2412.03	2409.02	2419.24	2429.95	2386.94	2417.58	6.389	7.4615	7.03	6.8922	8.603	8.0126	2.0864	1.8608	2.2421	2.83	1.6803	1.3889	6.5582	8.0129	6.8909	7.5082	9.0873	8.8692	2.1199	2.0268	2.3218	2.8754	1.7984	1.5647	0.171	0.2604	0.2501	0.1706	0.2916	0.2093	0.0604	0.0495	0.0584	0.0676	0.0483	0.0324	67.1421	74.5642
1.2794	1.3118	1.2938	1.2947	1.3117	1.3055	2602.95	2538.57	2574.38	2572.09	2538.79	2550.78	10.5436	7.9084	9.4515	10.9476	7.9738	7.5955	1.936	1.9489	2.0442	1.941	1.9131	1.8924	12.7608	8.5173	10.7575	13.293	9.123	8.6193	2.1208	1.9954	2.1984	2.1417	1.9701	2.0746	0.2174	0.1683	0.203	0.2249	0.1626	0.1544	0.0331	0.037	0.0389	0.0398	0.0374	0.0372	81.5742	75.2591
	1.4915	1.5339		1.5489	1.5475		2233	2172.66		2150.07	2152.13		8.9201	7.6318		4.5049	4.624		2.1166	2.4351		2.0364	1.9714		9.278	7.7625		4.818	4.9735		2.3711	2.5407		2.1411	2.0412		0.322	0.548		0.1408	0.1378		0.0508	0.0514		0.0428	0.0359		75.0472
1.4816	1.4437	1.4576	1.4296	1.4334	1.4443	2247.75	2306.86	2285.21	2329.34	2323.39	2305.69	8.693	7.9886	9.8917	9.5991	7.6679	9.4653	1.9634	1.5657	1.7972	2.1543	1.5182	1.5725	8.7109	8.3143	9.8975	9.4444	6.4185	9.741	1.7636	1.5554	1.7861	1.9354	1.4464	1.5873	0.3477	0.2163	0.3868	0.386	0.3773	0.2713	0.0733	0.0433	0.0527	0.0595	0.0446	0.037	77.2179	80.3211
1.3532	1.3819	1.3844	1.3812	1.3864	1.4007	2460.87	2409.81	2405.59	2410.92	2402.04	2377.62	5.8238	6.5244	6.544	5.5192	6.6318	6.7568	1.7329	1.9174	1.8703	1.4476	1.5911	1.4018	6.5001	6.5498	6.5268	6.4566	6.291	7.9967	1.8026	2.0697	1.9707	1.5318	1.581	1.4598	0.1017	0.2191	0.2067	0.1081	0.2237	0.1456	0.0347	0.0454	0.0394	0.0266	0.0378	0.029	70.2463	70.4678
1.3928	1.4159	1.4035	1.4039	1.3984	1.4125	2390.94	2351.93	2373.46	2372.07	2381.43	2357.64	6.9217	7.4206	6.4905	5.8999	5.811	6.7827	1.9614	1.9489	2.0404	2.0355	1.3987	1.4769	8.4636	8.8761	7.5204	7.6985	6.3745	7.325	2.4297	2.1699	2.3225	2.4556	1.5815	1.6245	0.1505	0.2174	0.1418	0.1297	0.1291	0.1629	0.0504	0.0523	0.0541	0.0524	0.0368	0.0388	71.2895	73.4179
1.5959	1.5924	1.6028	1.6155	1.6448	1.6092	2086.8	2091.24	2077.82	2061.75	2024.64	2069.59	5.9624	7.0812	6.1663	6.6651	10.1359	7.5117	2.1886	2.6146	2.524	1.9157	2.2855	2.3037	6.8972	8.0768	7.1055	7.4985	10.7351	8.4878	2.1298	2.5456	2.4576	1.8341	2.203	2.2829	0.1507	0.1884	0.1824	0.1776	0.2784	0.1884	0.0488	0.0651	0.057	0.0362	0.0597	0.0502	63.2498	62.8057
1.4518	1.4155	1.4189	1.4317	1.4572	1.4185	2293.7	2352.64	2347.09	2326.01	2285.71	2347.65	8.3444	7.4253	7.9295	7.1825	7.2749	8.5735	2.7062	2.9523	2.7691	2.2674	2.1982	2.5177	8.7396	7.2565	7.751	8.0114	6.9728	8.228	2.5712	2.9733	2.7667	2.4168	2.21	2.5596	0.1901	0.2079	0.2105	0.1273	0.2402	0.4305	0.0694	0.0831	0.0689	0.0381	0.0684	0.0629	67.4899	60.2613
1.3654	1.4145	1.3885	1.3858	1.3979	1.4096	2438.89	2354.31	2398.91	2402.93	2382.38	2362.4	7.8585	6.828	7.4864	6.0391	7.5438	6.3725	2.9485	2.1847	2.8259	2.9078	2.7498	2.4037	9.5305	6.9039	7.5758	7.4006	6.8622	6.5012	2.8689	2.19	2.7936	2.8536	2.5588	2.6048	0.1823	0.2812	0.4464	0.3659	0.411	0.1975	0.0672	0.0554	0.0726	0.0604	0.0908	0.0424	61.6805	67.765
1.57	1.5911	1.5738	1.5874	1.5786	1.5924	2121.21	2092.91	2116.27	2097.9	2109.55	2091.24	11.3205	12.3996	13.0848	12.602	9.5708	12.694	2.0319	1.7252	1.9853	1.9608	1.5566	1.7463	13.3775	12.636	13.9982	14.5539	10.0506	13.3553	1.9918	1.736	1.9412	1.7557	1.5775	1.7837	0.3315	0.4998	0.5148	0.4227	0.2613	0.5168	0.0527	0.0622	0.054	0.044	0.0473	0.0655	81.7187	85.9791
1.4093	1.4126	1.4578	1.4031	1.4184	1.4098	2363.19	2357.64	2284.38	2375.72	2347.65	2362.08	9.8418	9.9772	9.9736	9.6751	9.7412	8.9237	2.5153	2.2945	2.7398	1.8644	2.7281	2.1108	10.2865	8.6347	11.4486	10.2066	10.9016	10.2896	2.4927	2.3498	2.7229	1.9001	2.7491	2.0683	0.3876	0.5113	0.2138	0.433	0.2324	0.1754	0.0229	0.0498	0.055	0.0348	0.0626	0.0372	73.7834	76.9842
	1.5799	1.5633	1.5837	1.5548	1.5861		2107.89	2130.37	2102.89	2142.02	2099.57		5.0254	5.9047	4.1263	5.1119	5.5242		1.9079	2.1341	2.3992	1.911	2.0237		5.4351	6.4627	4.5682	5.5962	5.9933		2.1049	2.3237	2.3793	2.1634	2.2784		0.1587	0.1972	0.1195	0.1632	0.1921		0.0475	0.0529	0.0534	0.0496	0.0544		61.7697
1.4219	1.393	1.407	0	1.4126	1.4177	2342.42	2390.94	2367		2357.64	2349.08	5.0228	7.1229	5.8738		6.8819	7.9356	1.9224	2.4065	2.1088		2.5527	2.3807	5.4926	7.4274	6.338		7.2701	8.0323	2.4508	2.6514	2.4331		2.7807	2.7269	0.1753	0.2446	0.1797		0.2425	0.2842	0.0353	0.0535	0.0427		0.0502	0.0488	61.2005	65.5894
1.4027	1.4282	1.3301	1.3819	1.3978	1.3812	2374.29	2331.95	2505.27	2409.81	2382.38	2410.92	5.2854	7.4673	4.2764	7.2088	6.9458	7.4198	2.0338	2.4183	2.1101	2.3161	2.3161	2.5147	6.1507	8.4444	4.9426	7.9876	7.9474	8.551	2.0888	2.4284	2.0518	2.441	2.3971	2.6372	0.1287	0.1813	0.1822	0.1941	0.1734	0.1886	0.0369	0.0532	0.041	0.0434	0.0466	0.0498	61.4488	67.541
	1.4483	1.5117	1.5221	1.4612	1.4589		2299.36	2203.35	2187.81	2279.39	2282.72		5.3042	6.0901	10.1621	5.7343	5.6984		2.5145	2.8824	2.4285	2.1055	2.6307		5.8981	7.3099	11.5324	6.2299	6.1372		2.6802	3.0054	2.5121	2.3134	2.681		0.1389	0.2182	0.4532	0.1603	0.1701		0.0661	0.0697	0.0562	0.0497	0.0709		52.5281
1.4192	1.4045	1.4183	1.4105	1.3847	1.4092	2346.54	2370.96	2348.01	2360.97	2405.21	2363.19	9.6898	10.2445	8.4986	10.2287	10.5118	10.3411	3.329	2.1243	2.4537	3.1642	2.5322	2.4093	10.5841	11.8057	9.2975	11.437	12.3991	11.8243	3.437	2.2547	2.5364	3.0947	2.5617	2.4628	0.2134	0.254	0.2191	0.2256	0.2867	0.3175	0.0623	0.0689	0.0676	0.0829	0.0754	0.0673	65.4256	79.1061
	1.4838	1.5015	1.5043	1.4859	1.542		2244.42	2218.06	2213.78	2241.09	2159.74		4.2668	4.3842	4.8938	4.2436	4.0917		2.213	2.5815	2.3986	2.2015	2.3818		4.3092	4.9621	5.5652	4.7129	4.6379		2.4134	2.7503	2.5285	2.42	2.6576		0.1996	0.0971	0.0946	0.0893	0.0935		0.0395	0.0455	0.04	0.0422	0.0471		48.1354
1.4566	1.4604	1.4551	1.4743	1.4557	1.4664	2286.28	2280.38	2288.66	2258.69	2287.71	2271.06	7.896	11.3348	10.5719	8.5872	13.6599	13.0572	2.5953	3.3089	3.0471	2.7932	3.0067	2.9365	8.7417	11.8761	10.6877	9.4477	12.886	13.7056	2.7844	3.2551	3.2004	2.987	2.9988	3.0701	0.1987	0.3059	0.4083	0.2011	1.1046	0.4201	0.049	0.0622	0.0579	0.051	0.0571	0.0541	66.9271	70.7638
1.4893	1.467	1.4791	1.4793	1.4725	1.4796	2236.09	2269.95	2251.56	2251.08	2261.55	2251.08	6.1684	6.1471	7.2053	6.15	7.3011	5.8407	2.4247	2.5654	2.2997	2.1254	2.8822	3.0047	6.7537	6.8572	7.9149	3.7144	7.9807	6.4462	2.7319	2.1217	2.3209	2.3512	2.8011	3.008	0.1696	0.1795	0.1761	0.0773	0.1873	0.1483	0.0791	0.0933	0.0658	0.0678	0.085	0.0866	60.4142	58.1609
1.2745	1.2903	1.2773	1.2783	1.2954	1.3275	2612.94	2580.75	2607.39	2605.17	2570.76	2508.6	6.6619	5.0262	4.9958	5.4116	5.2522	5.1615	2.2096	2.0629	2.0714	2.135	1.8998	1.7594	7.9927	6.1909	5.9177	6.5514	6.6113	6.7304	2.6049	2.2557	2.3591	2.5581	2.1966	2.0717	0.1489	0.1155	0.1083	0.1107	0.1015	0.1089	0.0553	0.0565	0.0473	0.0514	0.0538	0.0461	66.6207	58.9264
		1.3853					2401.41	2404.02	2394.75	2392.27	2381.43		5.8463	5.9462	4.5816	3.6401	4.1928		3.452	3.3752	2.8832	3.2736	3.3385		6.9774	6.27	5.5546	4.7628	5.2734		3.8776	3.5984	3.2235	3.7934	3.8379		0.1249	0.229	0.0966	0.0889	0.1044		0.0678	0.0694	0.0554	0.0696	0.0719		40.6393
1.5296	1.5529	1.5258	1.5165	1.5488	1.5599	2177.82	2144.52	2183.05	2196.14	2150.35	2135.36	8.6032	8.8413	10.2475	8.3404	8.649	8.3712	1.6174	1.6105	1.7653	1.3019	1.4032	1.3993	9.5853	10.4721	11.319	9.3638	10.4139	10.0566	1.4571	1.7666	1.7688	1.2714	1.5494	1.4456	0.1933	0.1811	0.2482	0.2099	0.1878	0.1843	0.0279	0.0413	0.0363	0.0262	0.0336	0.0331	81.1563	81.8173
1.4422	1.4909	1.4885	1.4387	1.4801	1.4744	2309.12	2233.95	2237.88	2314.83	2250.13	2258.69	9.2072	6.3701	7.7531	10.5318	6.0672	5.3999	2.9226	1.8065	2.1814	2.6846	2.4332	2.3193	11.276	6.7363	8.2956	13.2159	7.2723	5.4017	2.8053	1.686	1.9057	2.5163	2.1142	2.0333	0.9363	0.6591	0.5638	1.0378	0.5682	0.3217	0.0658	0.0394	0.0517	0.0669	0.0574	0.0523	67.2818	71.5898
[truncated: 4 more columns]
